# Supplementary material for: Parasite communities in English Sole (Parophrys vetulus) have changed in composition but not richness in the Salish Sea, Washington, USA since 1930
Source: Parasitology. 2022 Mar 3;149(6):786–98. doi: 10.1017/S0031182022000233 (PMC10090603; doi:10.1017/S0031182022000233)
Supplement: Supplementary file 1 [file S0031182022000233sup.zip]

Archive with 2 entries (2 files):
- S0031182022000233sup001.csv
- S0031182022000233sup002.docx
