# Supplementary material for: Parasite communities in English Sole (Parophrys vetulus) have changed in composition but not richness in the Salish Sea, Washington, USA since 1930
Source: Parasitology. 2022 Mar 3;149(6):786–98. doi: 10.1017/S0031182022000233 (PMC10090603; doi:10.1017/S0031182022000233)
Supplement: Supplementary file 1 [file S0031182022000233sup.zip › S0031182022000233sup001.csv]

HostID	HostSp	Longitude	Latitude	Year	TL	SL	Clav.mariae	Cope.chalimis	Cope.maca	Cope_sp2	Acanth.dojirii	Ocean.pallida	Metacercaria_sp2	Metacercaria_sp1	Trypano	Acanth.Corn.Echino	D_varicus	T_lindbergi	L_calli	C_annulatus	Contracaecum	Contracaecum_sp2	Trem_sp1	Trem_sp2	Trem_sp3	C_parophrysi	Spirurid_sp1	Spirurid_sp2	Oxyurid_sp1	Immature_trem	Unknown_nem	Unknown_trem	Cyst_nem
S1T2_003	Parophrys vetulus	-122.4243	47.7007	2019	156	129	1	0	0	0	0	0	1	1	0	0	0	0	0	7	2	0	0	0	0	0	0	0	0	0	0	0	0
S2T4_076	Parophrys vetulus	-122.4243	47.7007	2019	179	151	12	0	0	0	0	1	0	0	0	0	0	0	0	5	0	0	0	0	0	0	0	0	0	0	2	0	0
S2T4_077	Parophrys vetulus	-122.4243	47.7007	2019	208	175	26	0	0	0	0	0	0	0	0	0	0	0	0	10	0	0	0	0	0	1	0	0	0	0	0	0	0
S3T1_161	Parophrys vetulus	-122.4243	47.7007	2019	167	139	0	0	0	0	0	4	1	0	0	0	0	0	0	15	0	0	0	0	0	0	0	0	0	0	3	0	0
UW 026114	Parophrys vetulus	-122.4243	47.7007	1979	137	114	0	0	0	0	0	0	0	0	0	0	0	0	0	5	0	0	0	0	0	0	17	0	0	0	0	0	0
UW 026115_01	Parophrys vetulus	-122.4601	47.66411	1975	120	100	0	0	0	0	0	0	0	0	0	0	0	0	0	3	0	0	0	0	0	0	0	0	0	0	0	0	0
UW 026115_02	Parophrys vetulus	-122.4601	47.66411	1975	139	116	0	0	0	0	0	0	0	0	0	1	0	0	0	6	0	0	0	0	0	0	0	0	0	0	0	0	0
UW 026115_03	Parophrys vetulus	-122.4601	47.66411	1975	116	98	0	0	0	0	0	0	0	0	0	0	0	0	0	2	2	0	1	0	2	0	0	0	0	0	0	0	0
UW 026118_01	Parophrys vetulus	-122.6472	47.5463	1989	170	139	0	0	0	0	0	0	0	0	0	0	0	0	0	0	0	0	0	0	0	0	0	0	0	0	0	0	0
UW 026119_01	Parophrys vetulus	-122.8371	47.22752	1980	188	157	0	0	0	0	0	0	0	0	0	3	0	0	0	1	0	0	0	0	0	0	0	0	0	0	0	0	0
UW 026120	Parophrys vetulus	-122.4965	47.95466	1977	224	200	0	0	0	0	0	0	0	0	0	0	0	0	0	6	0	0	3	1	0	0	0	0	0	0	1	0	0
UW 026121	Parophrys vetulus	-122.4243	47.7007	1983	147	120	0	0	0	0	0	0	0	1	0	1	0	0	0	12	1	0	0	0	0	0	0	0	0	0	0	0	0
UW 026122	Parophrys vetulus	-122.7658	47.1413	1987	195	164	6	0	0	0	0	0	0	0	0	0	0	0	0	10	3	0	0	0	0	0	0	0	0	0	1	0	0
UW 026131_01	Parophrys vetulus	-122.5249	48.04189	1978	245	205	0	0	0	0	1	1	0	0	0	0	0	0	0	45	0	0	0	0	0	0	0	0	0	0	0	0	0
UW 026131_02	Parophrys vetulus	-122.5249	48.04189	1978	211	175	0	0	0	0	0	0	0	0	0	0	0	0	0	7	0	0	0	0	0	0	1	0	0	0	0	0	0
UW 026131_03	Parophrys vetulus	-122.5249	48.04189	1978	262	220	0	0	0	0	0	0	0	0	0	0	0	0	0	53	0	0	0	0	0	0	0	0	0	0	0	0	0
UW 041646	Parophrys vetulus	-122.4243	47.7007	1982	231	191	0	0	0	0	0	0	1	2	0	0	0	0	0	6	0	0	0	0	0	2	0	0	0	0	0	0	0
UW 047658_01	Parophrys vetulus	-122.377	47.6103	2003	208	178	0	0	0	0	0	1	1	0	0	0	0	0	0	1	4	0	0	0	0	7	0	0	0	0	0	0	0
UW 048204 HSP 026	Parophrys vetulus	-122.4991667	47.71666667	2003	229	193	0	0	0	0	0	0	1	19	0	0	0	0	0	25	0	0	0	0	0	0	0	0	0	0	0	0	1
UW 048204 HSP 028	Parophrys vetulus	-122.4991667	47.71666667	2003	250	205	0	0	0	0	1	0	1	2	0	0	0	0	0	24	0	0	0	0	0	14	0	0	0	0	1	0	3
UW 048204 HSP 029	Parophrys vetulus	-122.4991667	47.71666667	2003	240	205	1	0	0	0	0	0	1	2	0	0	0	0	0	136	0	0	0	0	0	6	0	0	0	0	0	0	3
UW 048204 HSP 033	Parophrys vetulus	-122.4991667	47.71666667	2003	238	202	4	0	0	0	0	0	1	0	0	0	0	0	0	7	0	0	0	0	0	0	0	0	0	0	0	0	249
UW 048204 HSP 034	Parophrys vetulus	-122.4991667	47.71666667	2003	235	198	1	0	0	0	0	0	1	4	0	0	0	0	0	98	0	0	0	0	0	0	0	0	0	0	0	0	0
UW 048204 HSP 036	Parophrys vetulus	-122.4991667	47.71666667	2003	231	199	7	0	0	0	0	0	1	1	0	1	0	0	0	64	0	0	0	0	0	0	0	0	0	0	0	0	9
UW 048602_01	Parophrys vetulus	-122.4509	47.58291	1988	187	158	0	0	0	0	0	0	0	0	0	0	0	0	0	11	1	0	0	0	0	0	0	0	0	0	0	0	0
UW 10394_01	Parophrys vetulus	-122.4045	47.91081	1952	133	111	0	0	0	0	0	0	0	0	0	6	0	0	8	0	4	0	11	0	0	0	0	0	0	0	1	3	0
UW 10394_02	Parophrys vetulus	-122.4045	47.91081	1952	142	116	0	0	0	0	0	0	0	0	0	3	0	0	0	2	0	0	0	0	0	0	0	0	0	0	1	0	0
UW 10394_03	Parophrys vetulus	-122.4045	47.91081	1952	146	124	0	0	0	0	0	0	0	0	0	0	0	0	0	4	0	0	7	0	0	0	0	0	0	0	2	0	0
UW 110080	Parophrys vetulus	-123.0228	48.1329	1983	220	187	2	0	0	1	0	0	0	0	0	3	0	0	0	26	0	0	0	0	0	2	0	0	0	0	0	0	0
UW 110086_01	Parophrys vetulus	-122.4391	47.49616	1982	107	98	0	0	0	0	0	0	0	0	0	0	0	0	0	0	0	0	0	0	0	0	0	0	0	0	0	0	0
UW 110118_01	Parophrys vetulus	-122.5603	48.6979	1987	113	96	0	0	0	0	0	0	0	0	0	0	0	0	0	2	2	1	0	0	0	0	0	0	0	0	0	0	0
UW 110312_01	Parophrys vetulus	-122.4054	47.61267	1992	184	152	0	0	0	0	0	1	0	0	0	0	0	0	0	21	0	0	0	0	3	0	0	0	0	0	0	0	0
UW 110322_01	Parophrys vetulus	-122.8514	48.039264	1992	202	164	0	0	0	0	0	0	0	0	0	0	0	0	0	4	1	0	0	0	0	0	0	0	0	0	0	0	0
UW 110373_01	Parophrys vetulus	-122.5249	48.04189	1992	194	162	0	0	0	0	0	0	0	0	0	0	0	0	0	18	0	0	0	0	0	0	0	0	0	0	0	0	0
UW 110373_02	Parophrys vetulus	-122.5249	48.04189	1992	164	134	0	0	0	0	0	0	0	72	0	0	0	0	0	21	0	0	0	0	0	0	0	0	0	0	0	0	0
UW 110373_03	Parophrys vetulus	-122.5249	48.04189	1992	142	124	0	0	0	0	0	0	1	1	0	0	0	0	0	16	0	0	0	0	0	0	0	0	0	0	1	0	0
UW 110373_04	Parophrys vetulus	-122.5249	48.04189	1992	215	181	0	0	0	0	0	0	0	0	0	0	0	0	0	70	0	0	0	0	0	0	0	0	0	0	0	0	0
UW 110373_05	Parophrys vetulus	-122.5249	48.04189	1992	142	116	0	0	0	0	0	0	1	1	0	0	0	0	0	6	0	0	0	0	0	0	0	0	0	0	0	0	0
UW 110373_06	Parophrys vetulus	-122.5249	48.04189	1992	119	100	0	0	0	0	0	0	0	0	0	0	0	0	0	11	0	0	0	0	0	0	0	0	0	0	0	0	0
UW 110373_07	Parophrys vetulus	-122.5249	48.04189	1992	153	125	0	4	0	0	0	0	1	1	0	0	0	0	0	17	0	0	0	0	0	0	0	0	0	0	0	0	0
UW 111168_01	Parophrys vetulus	-122.4601	47.66411	1975	150	127	0	0	0	0	0	0	1	1	0	0	0	0	0	69	0	0	0	0	39	0	0	0	0	0	0	0	0
UW 111197	Parophrys vetulus	-122.4601	47.66411	1975	153	131	0	0	0	0	0	1	1	3	0	0	0	0	0	3	0	0	0	0	0	0	0	0	0	0	0	0	0
UW 112208_01	Parophrys vetulus	-122.5022	47.66807	1993	138	117	0	0	0	0	0	5	0	0	0	1	0	3	0	5	0	0	0	0	1	0	0	0	0	0	0	1	0
UW 112218	Parophrys vetulus	-122.5022	47.66807	1993	151	128	0	0	1	0	0	0	0	0	0	0	0	0	0	18	0	0	0	0	0	0	0	0	0	0	0	0	0
UW 112224	Parophrys vetulus	-122.5022	47.66807	1993	123	108	0	0	0	0	0	1	0	0	0	0	0	0	0	0	2	0	0	5	0	0	0	0	0	0	0	0	0
UW 1133_01	Parophrys vetulus	-122.9941	48.54748	1930	126	107	0	0	0	0	0	0	0	0	0	2	0	0	0	1	0	0	0	0	0	0	0	0	0	0	0	0	0
UW 115033_01	Parophrys vetulus	-122.6472	47.5463	2006	153	130	0	0	0	0	0	0	0	0	0	0	0	0	0	7	0	0	0	0	0	0	0	0	0	0	0	0	0
UW 1177_01	Parophrys vetulus	-122.9941	48.54748	1930	122	103	0	0	0	0	0	0	0	0	0	5	0	0	0	0	0	0	2	5	0	0	0	0	0	0	0	0	0
UW 1177_02	Parophrys vetulus	-122.9941	48.54748	1930	109	91	0	0	0	0	0	0	0	0	0	1	0	2	0	0	0	0	0	0	0	0	0	0	0	0	0	0	0
UW 119958	Parophrys vetulus	-122.9941	48.54748	2008	194	170	0	2	0	0	0	0	0	0	0	0	0	0	0	28	0	0	0	0	0	1	0	0	0	0	0	0	0
UW 119982_01	Parophrys vetulus	-122.9941	48.54748	2008	191	162	0	0	0	0	0	0	0	0	0	0	0	0	0	15	0	0	0	0	0	0	0	0	0	0	0	0	0
UW 119985_01	Parophrys vetulus	-122.9941	48.54748	2008	200	167	0	0	0	0	0	0	1	0	0	0	0	0	0	13	0	0	0	0	0	0	0	0	0	0	0	0	0
UW 119986_01	Parophrys vetulus	-122.9941	48.54748	2008	191	162	0	0	0	0	0	0	0	0	0	1	0	0	0	20	2	0	0	0	0	0	0	0	0	0	0	0	0
UW 151702_06	Parophrys vetulus	-122.9941	48.54748	2007	164	137	0	0	0	0	0	0	1	0	0	0	0	0	0	12	1	0	0	0	0	0	0	0	0	0	0	0	0
UW 151702_07	Parophrys vetulus	-122.9941	48.54748	2007	134	111	0	0	0	0	0	0	1	0	0	0	0	8	0	3	0	0	0	0	0	0	0	0	0	0	0	0	0
UW 151702_08	Parophrys vetulus	-122.9941	48.54748	2007	140	117	0	0	0	0	0	0	1	0	0	0	0	0	0	0	0	0	0	0	0	0	0	0	0	0	0	0	0
UW 152939_01	Parophrys vetulus	-122.9941	48.54748	2013	122	118	0	0	0	0	0	0	0	0	0	0	0	0	0	2	1	0	0	0	0	0	0	0	0	0	0	0	0
UW 153575	Parophrys vetulus	-122.9941	48.54748	2013	137	114	0	0	0	0	0	0	0	0	0	0	0	0	0	6	0	0	0	0	0	0	0	0	0	0	0	0	0
UW 153582_2	Parophrys vetulus	-122.9941	48.54748	2013	248	210	0	0	0	0	0	0	1	0	0	0	0	0	0	18	0	0	0	0	0	0	0	0	0	0	0	0	0
UW 154470_01	Parophrys vetulus	-122.9941	48.54748	2007	137	115	1	0	0	0	0	0	0	0	0	0	0	0	0	0	1	0	0	0	0	0	0	0	0	0	21	0	0
UW 155822	Parophrys vetulus	-122.22769	47.9877331	2015	118	96	0	0	0	0	0	0	0	0	0	0	0	0	0	1	0	0	0	0	0	0	0	0	0	0	0	0	0
UW 155826_01	Parophrys vetulus	-122.22769	47.9877331	2015	122	104	0	0	0	0	0	0	0	0	0	0	0	0	0	0	1	0	0	0	0	0	0	0	0	0	0	0	0
UW 155836_01	Parophrys vetulus	-122.22769	47.9877331	2015	129	110	0	0	0	0	0	0	0	0	0	0	0	0	0	0	0	0	0	0	0	0	0	0	0	0	0	0	0
UW 158625_01	Parophrys vetulus	-122.9941	48.54748	2018	173	147	0	0	0	0	0	0	0	0	0	0	0	0	0	2	4	0	0	0	0	0	0	0	0	0	0	0	0
UW 158630_01	Parophrys vetulus	-122.9941	48.54748	2018	199	165	0	0	0	0	0	0	0	0	0	0	0	0	0	4	2	0	0	0	0	0	0	0	0	0	0	0	0
UW 158630_02	Parophrys vetulus	-122.9941	48.54748	2018	139	114	0	0	0	0	0	0	1	0	0	0	0	0	0	8	3	0	0	0	0	0	0	0	0	0	0	0	0
UW 158631_01	Parophrys vetulus	-122.9941	48.54748	2018	143	124	0	0	0	0	0	0	0	0	0	0	0	0	0	9	0	0	0	0	0	0	0	0	0	0	0	0	0
UW 15961_01	Parophrys vetulus	-122.9941	48.54748	1960	117	98	0	0	0	0	0	0	0	0	0	0	0	0	0	0	1	0	17	0	0	0	0	0	0	0	0	0	0
UW 16589	Parophrys vetulus	-122.4509	47.58291	1939	115	95	0	0	0	0	0	0	0	0	0	0	0	0	0	3	0	0	0	0	0	0	0	0	0	0	0	0	0
UW 16616_01	Parophrys vetulus	-122.436	47.79898	1942	147	125	0	0	0	0	0	0	0	1	0	1	0	0	0	4	5	0	0	0	30	0	0	0	0	0	0	0	0
UW 16616_02	Parophrys vetulus	-122.436	47.79898	1942	204	167	0	0	0	0	0	0	1	1	0	2	2	0	0	16	0	0	0	0	0	0	0	0	0	0	4	0	0
UW 16925	Parophrys vetulus	-122.4204	47.69277	1963	167	140	0	0	0	0	0	0	0	0	0	0	0	0	0	97	0	0	0	0	0	0	0	0	0	0	1	0	17
UW 17077_01	Parophrys vetulus	-122.9941	48.54748	1964	202	172	1	3	0	0	0	0	0	1	0	0	0	0	0	21	0	0	0	0	0	0	0	0	0	1	1	0	0
UW 17077_02	Parophrys vetulus	-122.9941	48.54748	1964	159	132	2	0	0	0	0	0	1	0	0	3	0	0	0	11	0	0	0	0	0	0	0	0	0	0	0	0	1
UW 17210_01	Parophrys vetulus	-122.9941	48.54748	1963	111	92	0	0	0	0	0	0	0	0	0	1	0	2	0	0	0	0	4	0	0	0	0	0	0	0	0	0	0
UW 17851_01	Parophrys vetulus	-122.861886	48.419029	1963	260	218	0	0	0	0	0	0	0	0	0	0	0	0	0	35	0	0	0	0	0	0	0	0	0	0	0	0	0
UW 17851_02	Parophrys vetulus	-122.861886	48.419029	1963	276	226	0	1	0	0	0	1	0	0	0	0	0	0	0	7	0	0	0	0	0	7	0	0	0	1	1	0	0
UW 18222_01	Parophrys vetulus	-122.9941	48.54748	1963	117	98	0	0	0	0	0	0	0	0	0	0	0	0	0	2	0	0	0	0	0	0	8	0	0	0	0	0	0
UW 2269_01	Parophrys vetulus	-122.9941	48.54748	1932	117	99	0	0	0	0	0	0	0	0	0	0	0	0	0	0	0	0	0	0	0	0	0	0	0	0	0	3	0
UW 2269_02	Parophrys vetulus	-122.9941	48.54748	1932	126	107	0	0	0	0	0	0	0	0	0	1	0	0	0	0	0	0	0	0	0	0	0	0	0	0	0	0	0
UW 40664_01	Parophrys vetulus	-122.7601	48.09012	1979	147	122	1	0	0	0	0	0	1	2	0	0	0	0	0	6	0	0	0	0	0	1	0	0	0	0	0	0	0
UW 4491_01	Parophrys vetulus	-122.4065	47.70962	1939	129	108	0	0	0	0	0	0	0	0	0	0	0	0	0	3	1	0	0	1	0	0	0	0	0	0	1	0	0
UW 4495_01	Parophrys vetulus	-122.4065	47.70962	1939	203	169	0	0	0	0	0	0	1	0	1	0	0	0	0	4	2	0	0	0	0	0	0	0	0	0	0	0	0
UW 4579_01	Parophrys vetulus	-122.4112	47.67337	1939	125	105	0	0	0	0	0	0	0	2	0	0	0	0	2	31	1	0	0	0	0	0	0	0	0	0	1	0	0
UW 4614_01	Parophrys vetulus	-122.4112	47.67337	1939	160	135	0	0	0	0	0	0	0	1	0	0	0	0	1	8	0	0	0	0	0	0	1	0	0	0	0	0	0
UW 4794_01	Parophrys vetulus	-122.3422	47.3531	1939	145	120	0	0	0	0	0	0	0	0	0	0	0	0	0	7	0	0	0	0	0	0	0	0	0	0	0	0	1
UW 4827	Parophrys vetulus	-122.4509	47.58291	1941	113	92	0	0	0	0	0	0	0	0	0	0	0	0	0	1	1	0	0	0	4	0	0	0	0	0	0	0	0
UW 48351_01	Parophrys vetulus	-122.4258	47.67915	1984	197	165	0	0	0	0	0	0	0	3	0	0	0	0	0	0	1	0	0	0	0	0	0	0	0	0	0	0	0
UW 48351_02	Parophrys vetulus	-122.4258	47.67915	1984	152	130	0	1	0	0	0	0	0	0	0	0	0	0	0	3	0	0	0	0	0	0	0	0	0	0	2	0	0
UW 48351_03	Parophrys vetulus	-122.4258	47.67915	1984	125	105	0	1	0	0	0	0	0	1	0	0	0	0	0	19	0	0	0	0	0	0	1	0	0	0	0	0	0
UW 48351_04	Parophrys vetulus	-122.4258	47.67915	1984	162	134	0	0	0	0	0	0	1	1	0	0	0	0	0	28	0	0	0	0	0	0	2	0	0	0	1	0	1
UW 48587_01	Parophrys vetulus	-122.4243	47.7007	1990	193	163	0	0	0	0	0	0	0	0	0	0	0	0	0	7	2	0	0	0	0	0	0	0	0	0	0	0	0
UW 4885_01	Parophrys vetulus	-122.4509	47.58291	1941	204	171	0	0	0	0	0	0	0	0	0	0	0	0	0	21	2	0	0	0	0	0	0	0	0	0	0	0	0
UW 4885_02	Parophrys vetulus	-122.4509	47.58291	1941	125	104	0	0	0	0	0	0	0	0	0	0	0	0	0	5	1	0	0	0	0	0	0	0	0	0	0	0	0
UW 4925_01	Parophrys vetulus	-122.436	47.79898	1941	195	163	0	0	0	0	0	0	0	2	0	0	0	0	0	19	0	0	0	0	0	0	7	0	0	0	0	0	0
UW 4925_02	Parophrys vetulus	-122.436	47.79898	1941	172	141	0	0	0	0	0	0	0	1	0	1	0	0	0	15	5	0	0	0	0	0	7	1	0	0	1	0	0
UW 5053_01	Parophrys vetulus	-122.3934	47.70623	1938	125	103	2	0	0	0	0	0	0	0	0	0	0	0	0	0	0	0	0	0	0	0	3	0	0	0	6	0	0
UW 5441_01	Parophrys vetulus	-122.436	47.79898	1946	180	152	0	0	0	0	0	0	0	0	0	0	0	0	0	3	0	0	0	0	0	0	0	0	0	0	0	0	0
UW 5468_01	Parophrys vetulus	-122.436	47.79898	1946	143	120	0	0	0	0	0	0	0	0	0	0	0	0	0	2	3	0	1	0	0	0	0	0	0	0	2	0	0
UW 5502	Parophrys vetulus	-122.436	47.79898	1947	125	103	0	0	0	0	0	0	0	0	0	2	0	0	0	5	0	0	0	0	0	0	0	0	0	0	0	0	0
UW 5523_01	Parophrys vetulus	-122.436	47.79898	1947	179	146	0	0	0	0	0	2	0	0	0	0	0	0	0	3	0	0	0	0	0	0	0	0	0	0	0	0	0
UW 5523_02	Parophrys vetulus	-122.436	47.79898	1947	153	129	0	0	0	0	0	0	0	0	0	0	0	0	0	1	0	0	0	0	0	0	0	0	0	0	0	0	0
UW 5523_03	Parophrys vetulus	-122.436	47.79898	1947	157	128	0	0	0	0	0	0	0	0	0	0	0	0	0	0	0	0	0	0	0	0	0	0	0	0	0	0	0
UW 5532	Parophrys vetulus	-122.3893	47.72017	1947	152	124	0	0	0	0	0	0	0	0	0	0	0	0	0	0	0	0	0	0	10	0	0	0	0	0	0	0	0
UW 5815	Parophrys vetulus	-122.7085	47.3266	1950	232	190	2	0	0	0	0	0	1	0	32	0	0	0	0	22	0	0	0	0	0	0	0	0	0	0	4	0	0
UW 5829	Parophrys vetulus	-122.5583	47.71997	1950	130	111	0	0	0	0	0	0	0	0	0	0	0	0	0	3	0	0	0	0	0	0	1	0	1	0	0	0	0
UW 6013_01	Parophrys vetulus	-122.4204	47.69277	1950	125	109	0	0	0	0	0	0	1	4	0	1	0	0	0	5	2	0	3	0	0	0	0	0	0	0	0	0	0
UW 789_01	Parophrys vetulus	-122.4509	47.58291	1930	123	99	0	0	0	0	0	0	0	0	0	0	0	0	0	0	10	0	0	5	0	0	0	0	0	0	0	0	0
UW 789_02	Parophrys vetulus	-122.4509	47.58291	1930	112	93	0	0	0	0	0	0	0	0	0	0	0	0	0	1	1	0	1	0	0	0	0	0	0	0	0	0	0
